# Supplementary material for: ADAR-mediated RNA editing of DNA:RNA hybrids is required for DNA double strand break repair
Source: Nat Commun. 2021 Sep 17;12:5512. doi: 10.1038/s41467-021-25790-2 (PMC8448848; doi:10.1038/s41467-021-25790-2)
Supplement: Supplementary file 5 — Source Data [file 41467_2021_25790_MOESM5_ESM.xlsx]

## Sheet: Figure 5E
Figure 5E

## Sheet: Figure 6D
Figure 6D

## Sheet: Figure 6E
Fogure 6E

## Sheet: Figure 6F
Figure 6F

## Sheet: Figure 6G
Figure 6G

## Sheet: Figure S1A
Supplementary figure S1

## Sheet: Figure S2A
Supplementary Figure S2A

## Sheet: Figura S5A
Figure S5A

## Sheet: Figure S6A
Supplementary figure S6A

## Sheet: Figure S6B
Supplememtary Figure S6B
Left									Right

[truncated: 1 more sheets: p-values]
